# Supplementary material for: Cross-Sectional Area of the Tibial Nerve in Diabetic Peripheral Neuropathy Patients: A Systematic Review and Meta-Analysis of Ultrasonography Studies
Source: Medicina (Kaunas). 2022 Nov 22;58(12):1696. doi: 10.3390/medicina58121696 (PMC9787041; doi:10.3390/medicina58121696)
Supplement: Supplementary file 1 [file medicina-58-01696-s001.zip › Table S1_updated.xlsx]

## Sheet: Sheet1
Author	Year	Group	Subjects	Mean	SD	Age	Weight
Borire et al.	2018	Diabetes without neuropathy	60	18.5	1	62.3
Borire et al.	2018	Healthy	30	12.8	0.5	60.8
Boyd and Dilley	2014	Diabetes without neuropathy	20	16.86	3.51	51.1	84.87
Boyd and Dilley	2014	Healthy	20	13.32	1.53	46.6	72.59
Breiner et al.	2017	Diabetes without neuropathy	30	13.4	2.6	46.6
Breiner et al.	2016	Healthy	100	12.8	3.5	44.1
Briener et al.	2016	Diabetes with neuropathy	67	16.4	3.8	63.6
Chen et al.	2020	Diabetes with neuropathy	30	13.78	3.85	54.43
Chen et al.	2020	Diabetes without neuropathy	33	10.4	2.8	54.85
Chen et al.	2020	Healthy	33	8.31	2.32	51.51
Dikici et al.	2017	Diabetes with neuropathy	20	19.1	5.9	60
Dikici et al.	2017	Diabetes without neuropathy	20	14	7.2	61
Dikici et al.	2017	Healthy	20	14.3	3.8	58
Dong et al.	2021	Diabetes with neuropathy	42	22.47	1.36	53.02
Dong et al.	2021	Diabetes without neuropathy	38	19.43	1.02	52.72
Goyal et al.	2021	Diabetes with neuropathy	70	8	2.5	50	68.1
Goyal et al.	2021	Diabetes without neuropathy	70	8.5	1.9	48.2	70.2
Goyal et al.	2021	Healthy	70	5.7	1.3	44.2	66.9
He et al.	2019	Diabetes with neuropathy	40	15.3	1.68	60.43	62.98
He et al.	2019	Diabetes without neuropathy	40	11.82	1.73	58.63	61.21
He et al.	2019	Healthy	40	11.55	1.59	55.2	55.83
Ishibashi et al.	2014	Diabetes with neuropathy	34	7.49	0.21	55
Ishibashi et al.	2014	Diabetes with neuropathy	71	6.2	0.13	55
Ishibashi et al.	2014	Diabetes with neuropathy	43	6.63	0.14	56.1
Ishibashi et al.	2016	Diabetes without neuropathy	50	6.11	0.13	51.6
Ishibashi et al.	2016	Healthy	29	4.84	0.16	50.6
Kang et al.	2016	Diabetes with neuropathy	20	12.36	2.85	66	59.87
Kang et al.	2016	Healthy	20	12.25	2.88	65	60.25
Riazi et al.	2012	Diabetes with neuropathy	55	22.59	7	61.4
Riazi et al.	2012	Healthy	43	17.69	5.05	46.8
Singh et al.	2017	Diabetes with neuropathy	58	22.63	2.66	59.3	78.52
Singh et al.	2017	Diabetes without neuropathy	75	14.4	1.72	46.98	63.24
Singh et al.	2017	Healthy	75	12.42	1.1	39.54	65.34
Tandon et al.	2021	Diabetes with neuropathy	41	6.31	3.71	53.43	66.95
Tandon et al.	2021	Diabetes without neuropathy	29	4.92	1.71	48.72	62.18
Tandon et al.	2021	Healthy	30	3.01	0.61	51.26	61.5
Van Maurik et al.	2014	Diabetes with neuropathy	42	8.45	3.99	60.36	89.76
Van Maurik et al.	2014	Healthy	38	6.43	1.32	61.29	70.84
Wang et al.	2021	Diabetes with neuropathy	44	21.6	2.3	54
Wang et al.	2021	Diabetes without neuropathy	44	20.1	1	54.8
Zhong et al.	2014	Diabetes without neuropathy	50	15.6	3.4
Zhong et al.	2014	Diabetes with neuropathy [long]	715	20.5	3.8
Zhong et al.	2014	Diabetes with neuropathy [short]	811	27.4	7
